# Supplementary material for: Characterization of a pathogenic nonmigratory fibroblast population in systemic sclerosis skin
Source: JCI Insight. 2025 Apr 15;10(10):e185618. doi: 10.1172/jci.insight.185618 (PMC12128984; doi:10.1172/jci.insight.185618)
Supplement: Supporting data values [file jciinsight-10-185618-s117.xlsx]

## Sheet: All raw data
Data for Figure 1 western blot figure:
Col1
	HC-E	HC-L	SSc-E	SSc-L
	11.53	9.71	27.61	18.48
	8.25	7.61	17.49	26.24
	9.62	12.87	25.18	24.15
	7.94	8.32	21.54	20.43
	12.16	8.79	30.47	29.18
	6.51	6.84	26.84	24.61
CTGF(CCN2)
	HC-E	HC-L	SSc-E	SSc-L
	3.24	4.18	26.59	29.78
	2.38	5.52	29.73	28.05
	3.72	2.19	28.62	24.38
	4.85	4.83	25.79	27.62
	5.07	3.97	32.43	33.25
	2.92	3.38	27.47	26.14
SMA	HC-E	HC-L	SSc-E	SSc-L
	2.37	3.96	16.49	7.56
	4.13	2.52	14.13	6.48
	3.84	4.16	17.58	6.95
	5.76	3.05	15.62	5.64
	2.37	2.48	18.54	5.92
	3.06	3.27	17.29	4.98
Data for Figure 1 Migration assay
	HC-E	HC-L	SSc-E	SSC-L
	61.32	94.25	41.62	53.18
	80.63	67.59	39.81	45.73
	71.83	58.93	47.51	51.73
	63.85	79.18	49.35	62.49
	91.03	60.34	31.52	41.81
	74.52	76.92	34.19	58.64
Data for Figure 1 Gel Contraction assay
	HC-E	HC-L	SSc-E	SSc-L
	227.61	215.58	60.42	89.53
	197.49	206.24	58.19	108.17
	215.18	186.15	51.28	96.43
	201.54	212.43	39.36	112.18
	183.47	239.18	56.19	83.25
	196.84	214.61	69.81	73.96
Data for Figure 2 qPCR histogram
	Normal-Migratory	Normal-Resident	SSc-Migratory	SSc-Resident
	7.879	6.827	12.38	4.409
	22.94	28.69	39.2	20.479
	12.56	8.56	30.058	11.107
Data for Figure 7 - western blot quantification
	HC-Mig	HC-Mig-TGFb1	HC-Mig-CCL2	HC-Res	HC-Res-TGFb1	HC-Res-CCL2	SSc-Mig	SSc-Mig-TGFb1	SSc-Mig-CCL2	SSc-Res	SSc-Res-TGFb1	SSc-Res-CCL2
Col 1
	5.94	28.63	15.15	4.98	13.52	29.07	18.67	30.15	16.79	16.26	17.42	25.84
	8.53	29.71	9.84	7.15	16.41	25.82	14.59	36.84	21.03	17.53	16.37	29.71
	6.42	35.64	12.06	8.02	11.28	32.59	19.25	41.17	17.82	18.62	20.18	32.28
aSMA
	2.59	28.74	7.93	3.71	18.52	31.47	29.16	26.91	29.62	8.13	14.67	18.71
	4.76	32.19	6.42	4.05	17.46	27.63	26.71	28.35	26.73	5.96	17.54	20.19
	3.01	26.53	10.26	2.96	12.73	29.18	25.95	24.86	25.05	11.72	13.79	15.08
CCN2 (CTGF)
	3.16	35.21	7.24	1.73	11.26	20.85	12.93	38.37	9.86	10.17	18.43	40.78
	1.94	37.83	6.19	3.27	8.74	15.28	7.95	37.25	13.15	9.85	21.06	36.48
	2.75	42.16	10.25	2.18	13.15	19.23	11.26	33.19	10.74	11.04	17.72	32.12

## Sheet: Fig1B
Data for Figure 1 western blot figure:
Col1
	HC-E	HC-L	SSc-E	SSc-L
	11.53	9.71	27.61	18.48
	8.25	7.61	17.49	26.24
	9.62	12.87	25.18	24.15
	7.94	8.32	21.54	20.43
	12.16	8.79	30.47	29.18
	6.51	6.84	26.84	24.61

## Sheet: Fig 1C
Data for Figure 1 western blot figure:
SMA	HC-E	HC-L	SSc-E	SSc-L
	2.37	3.96	16.49	7.56
	4.13	2.52	14.13	6.48
	3.84	4.16	17.58	6.95
	5.76	3.05	15.62	5.64
	2.37	2.48	18.54	5.92
	3.06	3.27	17.29	4.98

## Sheet: Fig 1D
Data for Figure 1 western blot figure:
CTGF(CCN2)
	HC-E	HC-L	SSc-E	SSc-L
	3.24	4.18	26.59	29.78
	2.38	5.52	29.73	28.05
	3.72	2.19	28.62	24.38
	4.85	4.83	25.79	27.62
	5.07	3.97	32.43	33.25
	2.92	3.38	27.47	26.14

## Sheet: Fig 1E
Data for Figure 1 Migration assay
	HC-E	HC-L	SSc-E	SSC-L
	61.32	94.25	41.62	53.18
	80.63	67.59	39.81	45.73
	71.83	58.93	47.51	51.73
	63.85	79.18	49.35	62.49
	91.03	60.34	31.52	41.81
	74.52	76.92	34.19	58.64

## Sheet: Fig 1F
Data for Figure 1 Gel Contraction assay
	HC-E	HC-L	SSc-E	SSc-L
	227.61	215.58	60.42	89.53
	197.49	206.24	58.19	108.17
	215.18	186.15	51.28	96.43
	201.54	212.43	39.36	112.18
	183.47	239.18	56.19	83.25
	196.84	214.61	69.81	73.96

## Sheet: Fig 2C
Data for Figure 2 qPCR histogram
	Normal-Migratory	Normal-Resident	SSc-Migratory	SSc-Resident
	7.879	6.827	12.38	4.409
	22.94	28.69	39.2	20.479
	12.56	8.56	30.058	11.107

## Sheet: Fig 7E
Data for Figure 7 - western blot quantification
	HC-Mig	HC-Mig-TGFb1	HC-Mig-CCL2	HC-Res	HC-Res-TGFb1	HC-Res-CCL2	SSc-Mig	SSc-Mig-TGFb1	SSc-Mig-CCL2	SSc-Res	SSc-Res-TGFb1	SSc-Res-CCL2
Col 1
	5.94	28.63	15.15	4.98	13.52	29.07	18.67	30.15	16.79	16.26	17.42	25.84
	8.53	29.71	9.84	7.15	16.41	25.82	14.59	36.84	21.03	17.53	16.37	29.71
	6.42	35.64	12.06	8.02	11.28	32.59	19.25	41.17	17.82	18.62	20.18	32.28
aSMA
	2.59	28.74	7.93	3.71	18.52	31.47	29.16	26.91	29.62	8.13	14.67	18.71
	4.76	32.19	6.42	4.05	17.46	27.63	26.71	28.35	26.73	5.96	17.54	20.19
	3.01	26.53	10.26	2.96	12.73	29.18	25.95	24.86	25.05	11.72	13.79	15.08
CCN2 (CTGF)
	3.16	35.21	7.24	1.73	11.26	20.85	12.93	38.37	9.86	10.17	18.43	40.78
	1.94	37.83	6.19	3.27	8.74	15.28	7.95	37.25	13.15	9.85	21.06	36.48
	2.75	42.16	10.25	2.18	13.15	19.23	11.26	33.19	10.74	11.04	17.72	32.12
